# Supplementary material for: InDel Marker Based Estimation of Multi-Gene Allele Contribution and Genetic Variations for Grain Size and Weight in Rice (Oryza sativa L.)
Source: Int J Mol Sci. 2019 Sep 28;20(19):4824. doi: 10.3390/ijms20194824 (PMC6801599; doi:10.3390/ijms20194824)
Supplement: Supplementary file 1 [file ijms-20-04824-s001.zip › ijms-561276-revision-supplementary.xlsx]

## Sheet: Sheet2
Entry No.	Coded Name	Name/Pedigree	Class	Grain length (mm)	Grain width (mm)	Grain thickness (mm)	1000-grain weight (g)
1	ZYR1	DACHEONGBYEO::IRGC 72533-1	Japonica	7.98	2.9	1.96	24
2	ZYR2	R644	Indica	7.75	3.17	2.05	26
3	ZYR3	YRM 6-2::GERVEX 1508-C1	Japonica	7.81	2.99	1.92	23
4	ZYR4	Gayabyeo	Indica	8.51	3.07	2.04	26
5	ZYR5	MR185	Indica	8.78	3.09	2.07	26
6	ZYR6	68-2::IRGC 14546-1	Japonica	8.4	3.03	2.15	27
7	ZYR8	THAIPERLA::GERVEX 696-C1	Japonica	8.2	3.01	2.18	28
8	ZYR9	NONABOKRA	Indica	7.84	3.14	2.13	25
9	ZYR10	RODINA::GERVEX 1234-C1	Japonica	8.41	2.8	2.19	25
10	ZYR11	Qiuguangtengxi 104	Japonica	8.43	3	2.16	29
11	ZYR12	Wanshi	Japonica	7.74	3.05	2.19	25
12	ZYR13	FAMILIA 181::GERVEX 901-C1	Japonica	8.15	3.05	2.08	27
13	ZYR14	SR 113::GERVEX 553-C1	Japonica	7.28	3.01	2.21	23
14	ZYR15	SMERALDO::GERVEX 138-C1	Japonica	8.52	3.15	2.26	29
15	ZYR16	SHSS 53::GERVEX 550-C1	Japonica	8.7	2.65	2.17	26
16	ZYR17	Fengaizhan	Japonica	7.42	3.07	2.1	25
17	ZYR18	TIMICH 108::GERVEX 1325-C1	Japonica	8.32	3.11	2.22	27
18	ZYR19	Chenghui 448	Indica	7.6	3.1	2.07	25
19	ZYR20	Zaoxian 14	Indica	7.62	2.92	2.18	25
20	ZYR21	93072	Indica	7.89	3.1	2.04	26
21	ZYR22	TKM 9	Indica	7.54	2.94	1.96	24
22	ZYR23	C70	Indica	7.54	2.94	1.96	24
23	ZYR24	KINUGASAWASE::IRGC 2609-1	Japonica	9.49	3.1	2.21	32
24	ZYR25	IRRI 146::G1	Indica	7.98	2.93	2.17	25
25	ZYR26	T025	Indica	8.38	2.76	1.96	24
26	ZYR27	TGMS29	Indica	8.17	2.7	2.07	21
27	ZYR28	SUPER::GERVEX 1304-C1	Japonica	8.79	3.03	2.26	27
28	ZYR29	BLUE BELLE::IRGC 51125-1	Japonica	7.52	3.06	2.07	25
29	ZYR30	UPR 191-66	Indica	8.3	3.21	2.16	30
30	ZYR31	YONG AN HUK::IRGC 19891-1	Japonica	8.07	2.94	2.1	27
31	ZYR32	XIA ZHI BAI::IRGC 53437-1	Indica	8.32	2.83	2.01	28
32	ZYR33	Baikehanhe	Indica	9.24	2.86	1.95	26
33	ZYR34	GIZA 178::GERVEX 1681-C1	Indica	7.93	2.83	2.08	23
34	ZYR35	80050YR72136-43	Japonica	9.6	2.87	2.12	29
35	ZYR36	KALIN::IRGC 77312-1	Japonica	8.8	2.77	2.06	25
36	ZYR37	DALSUNG 41::IRGC 79385-1	Indica	10.22	2.54	2.04	29
37	ZYR38	IR 68704-145-1-1-B::C1	Japonica	9.14	2.64	1.98	23
38	ZYR39	KHAO GRADOOK CHAHNG::IRGC 17111-1	Indica	9.82	2.9	2.12	30
39	ZYR40	SAKHA 103::GERVEX 1688-C1	Japonica	8.72	2.87	2.18	26
40	ZYR41	SAKHA 102::GERVEX 1687-C1	Japonica	8.55	2.56	1.95	22
41	ZYR42	RUBIDIO::GERVEX 146-C1	Japonica	9.08	2.57	1.97	25
42	ZYR43	KINUGASAWASE::IRGC 2609-1	Japonica	9.49	3.1	2.21	32
43	ZYR44	S 201::IRGC 55230-1	Japonica	8.97	2.59	2.12	24
44	ZYR45	M202	Indica	9.62	2.55	2.13	25
45	ZYR46	Palung 2	Indica	9.47	2.53	2.03	24
46	ZYR47	UPR 191-66	Indica	9.06	2.56	2.08	26
47	ZYR48	HOKURIKU 52::IRGC 72491-1	Japonica	9.41	2.42	1.88	23
48	ZYR49	RUBINO::GERVEX 80-C1	Japonica	8.43	2.59	2.07	23
49	ZYR50	SALOIO::GERVEX 1259-C1	Japonica	7.85	2.9	1.94	23
50	ZYR51	IRAT 335::C1	Japonica	7.19	3.25	2.26	29
51	ZYR52	ROXANI::GERVEX 1686-C1	Japonica	8.29	2.73	2.12	22
52	ZYR53	PALEPYU::IRGC 33549-1	Indica	9.1	2.9	2.02	27
53	ZYR54	RACE PERUMAL::IRGC 55347-1	Indica	8.99	2.05	2.03	26
54	ZYR55	JAPONES BALILLA::IRGC 5785-1	Japonica	9.44	2.66	2.03	27
55	ZYR56	CAPATAZ::GERVEX 521-C1	Japonica	7.89	3.08	2.24	27
56	ZYR57	GOLFO::GERVEX 118-C1	Japonica	7.67	3.1	2.21	27
57	ZYR58	88B	Indica	7.81	3.22	2.18	27
58	ZYR59	ARIANA::GERVEX 396-C1	Indica	7.95	3.07	2.22	27
59	ZYR60	IR 57920-AC 25-2-B::C1	Indica	7.69	3.21	2.22	27
60	ZYR61	L 205::GERVEX 1659-C1	Japonica	7.54	3.42	2.32	27
61	ZYR62	PAI CHUEH CHIU LIU::IRGC 34259-1	Indica	8.16	2.75	2.04	28
62	ZYR63	GRAAL::GERVEX 1682-C1	Japonica	7.51	2.68	1.91	19
63	ZYR64	SKY BONNET::IRGC 66759-1	Japonica	8.61	2.8	1.95	23
64	ZYR65	YA NONG ZAO 4::IRGC 63908-1	Indica	8.55	2.76	1.97	22
65	ZYR66	R644	Indica	8.4	2.87	2.13	26
66	ZYR67	WAS 199-B-1-2-1::C1	Indica	9.16	2.77	2	26
67	ZYR68	TONG GU HONG::IRGC 81026-1	Indica	8.54	2.68	1.89	23
68	ZYR69	YONG JIN ZAO 3::IRGC 70441-1	Indica	8.5	2.62	1.95	23
69	ZYR70	LOTO::GERVEX 104-C1	Japonica	8.69	2.99	1.97	25
70	ZYR71	Chennong 265	Japonica	9.8	2.64	2.1	28
71	ZYR72	IRI 339::IRGC 46956-1	Indica	8.68	2.51	2.01	23
72	ZYR73	Miyang 46	Indica	7.77	2.51	1.86	19
73	ZYR74	ICTA CRISPO 38::IRGC 116994-1	Indica	8.59	2.57	2.01	35
74	ZYR75	A 201::GERVEX 1638-C1	Japonica	7.28	3.29	2.26	28
75	ZYR76	GENIT::IRGC 3272-1	Japonica	8.12	2.87	2.21	26
76	ZYR77	LOMELLINO::GERVEX 83-C1	Japonica	7.11	3.85	2.69	32
77	ZYR78	Aizizhan	Indica	7.98	3	2.09	26
78	ZYR79	Shufeng 101	Indica	7.5	3.47	2.38	31
79	ZYR80	YR196	Japonica	8.81	2.54	1.99	23
80	ZYR81	DELLMONT::GERVEX 1647-C1	Japonica	7.43	2.92	2.13	24
81	ZYR82	PAI CHUEH CHIU LIU::IRGC 34259-1	Indica	7.53	3.32	2.28	21
82	ZYR83	PELDE::GERVEX 502-C1	Japonica	10.13	2.73	2.01	29
83	ZYR84	ITALPATNA 48::GERVEX 60-C1	Japonica	9.66	2.57	2.02	26
84	ZYR85	MELAS::GERVEX 1684-C1	Japonica	9.66	2.68	2.04	28
85	ZYR86	Keten Nangka/02428	Japonica	9.7	2.77	2.14	29
86	ZYR87	GLADIO::GERVEX 1652-C1	Japonica	9.46	2.76	2.13	29
87	ZYR88	ALEXANDROS::GERVEX 1678-C1	Japonica	9.71	2.64	2.08	27
88	ZYR89	Bawangbian 1	Japonica	10.05	2.84	2.13	27
89	ZYR90	Gongchengxiang	Japonica	10.65	2.63	2.1	31
90	ZYR91	Xiangzaoxian 7	Indica	9.91	2.72	2.16	28
91	ZYR92	GHIBLI::GERVEX 187-C1	Japonica	9.96	2.65	2.12	29
92	ZYR93	Huangsiguizhan	Indica	9.51	2.65	2.06	26
93	ZYR94	CAUVERY::IRGC 45255-1	Indica	10.5	2.54	2.12	29
94	ZYR95	ANSEATICO::GERVEX 67-C1	Japonica	9.31	2.64	2.06	26
95	ZYR96	LOMELLINO::GERVEX 83-C1	Japonica	10.14	2.64	2.09	28
96	ZYR97	CIGALON::GERVEX 1514-C1	Japonica	6.92	3.12	2.11	25
97	ZYR98	Leihuozhan	Indica	7.59	3.21	2.04	26
98	ZYR99	Qingsiai 16B	Indica	7.54	3.15	2.25	27
99	ZYR100	Guangluai 4	Indica	8.71	3.01	2.16	30
100	ZYR101	CHANDINA::IRGC 36420-1	Indica	7.93	3.05	2.04	27
101	ZYR102	ECIA 24-107-1::IRGC 116978-1	Indica	8.08	3.02	2.12	25
102	ZYR103	UPRH 233::IRGC 61667-1	Indica	7.84	2.92	2	23
103	ZYR104	VARY MALADY MENA::IRGC 51555-1	Indica	7.85	3.25	2.17	29
104	ZYR105	WIR 2091::IRGC 57536-1	Japonica	7.35	3.01	2.12	25
105	ZYR106	WEONJU 8::IRGC 90845-1	Japonica	8.37	3.14	2.19	28
106	ZYR107	FAMILIA 181::GERVEX 901-C1	Japonica	8.61	3.01	2.08	25
107	ZYR108	IRGA 318-11-9-2A::IRGC 117340-1	Indica	7.86	2.94	1.97	23
108	ZYR109	DACHEONGBYEO::IRGC 72533-1	Japonica	7.98	2.9	1.96	24
109	ZYR110	CHANG LE SAN SHU ZAO::IRGC 63561-1	Indica	8.15	2.95	2.05	25
110	ZYR111	Y134	Indica	8.53	2.74	1.97	23
111	ZYR112	Yuexiangzhan	Indica	8.08	2.93	1.95	24
112	ZYR113	FRANCES::GERVEX 527-C1	Japonica	7.9	3.2	2.09	27
113	ZYR114	PR106	Indica	8.42	3.03	2.02	26
114	ZYR115	HARRA::GERVEX 501-C1	Japonica	8.63	3.05	2.03	25
115	ZYR116	IBO 400::GERVEX 943-C1	Japonica	8.44	3.03	1.99	27
116	ZYR117	AMISTAD 82::IRGC 116954-1	Indica	8.62	2.98	2.03	24
117	ZYR118	RUSTIC::IRGC 117026-1	Indica	8.46	2.9	1.97	24
118	ZYR120	Yuehui 9113	Indica	8.94	3.03	2.07	28
119	ZYR121	YE ZO::IRGC 19888-1	Japonica	8.15	2.84	2.12	26
120	ZYR122	PR106	Indica	7.01	3.11	2.16	23
121	ZYR123	LOTO::GERVEX 104-C1	Japonica	8.51	3.07	2.04	26
122	ZYR124	Qingjinzaosheng	Japonica	8.05	3.3	2.36	31
123	ZYR125	GIOVANNI MARCHETTI::GERVEX 62-C1	Japonica	8.87	2.97	2.06	27
124	ZYR126	Huangguangyouzhan	Japonica	9.85	2.36	2.04	22
125	ZYR127	Yuehehongmiao	Japonica	9.87	2.14	1.9	17
126	ZYR128	Wushanhongmiao	Japonica	9.51	2.21	1.92	20
127	ZYR129	Lian 16	Japonica	7.1	2.94	2.27	24
128	ZYR130	2845	Japonica	6.76	3.06	2.18	25
129	ZYR131	Lian 15	Japonica	6.82	3.08	2.41	24
130	ZYR132	Suyunuo	Japonica	10.01	3.44	2.78	37
131	ZYR133	Shengdao15	Japonica	7.29	3.13	2.48	28
132	ZYR134	Shengdao13	Japonica	7	2.97	2.34	24
133	ZYR135	Shengdao 22	Japonica	7.28	2.98	2.31	24
134	ZYR136	Shengdao 1	Japonica	7.44	3.22	2.44	28
135	ZYR137	Shengdao14	Japonica	7	3.03	2.4	26
136	ZYR138	Shengdao16	Japonica	7.41	3.18	2.46	28
137	ZYR139	Shengdao17	Japonica	7.34	2.95	2.31	25
138	ZYR140	Shengdao18	Japonica	7.14	2.96	2.29	24
139	ZYR141	Shengdao19	Japonica	7.08	3.09	2.43	25
140	ZYR142	Shengdao20	Japonica	7.66	3.29	2.49	26
141	ZYR143	Shengdao53	Japonica	7.17	2.85	2.11	23
142	ZYR144	Shengdao25	Japonica	7.51	2.98	2.39	26
143	ZYR145	Shengdao2572	Japonica	7.63	3.18	2.33	27
144	ZYR146	Shengdao24	Japonica	7.24	3.02	2.27	25
145	ZYR147	Shengwudao0146	Japonica	7.01	3.15	2.31	28
146	ZYR148	Runnong11	Japonica	7.61	3.26	2.41	26
147	ZYR149	Lindao10	Japonica	7.1	2.95	2.07	23
148	ZYR150	Lindao20	Japonica	7.21	3.02	2.43	28
149	ZYR151	Xiangjing 9407	Japonica	7.7	2.95	2.26	29
150	ZYR152	Zixiangnuo2315	Japonica	7.5	2.99	2.08	23
151	ZYR153	Shengdao72	Japonica	7.54	3.07	2.33	30
152	ZYR154	Lindao16	Japonica	7.01	3.29	2.61	32
153	ZYR155	Shengdao23	Japonica	7.13	3	2.35	26
154	ZYR156	Runnong48	Japonica	7.23	3.09	2.36	27
155	ZYR157	Yangguang800	Japonica	6.97	3.14	2.3	29
156	ZYR158	Yangguang200	Japonica	7.34	3.29	2.55	30
157	ZYR159	Huanghuazhan	Japonica	9.4	2.42	1.93	22
158	ZYR184	Zhejing86	Japonica	7.15	2.94	2.18	24
159	ZYR185	Zhehujing25	Japonica	7.16	2.9	2.2	22
160	ZYR186	Zhejing96	Japonica	7.66	2.93	2.2	25
161	ZYR187	Zhejing 99	Japonica	7.46	3.05	2.25	24
162	ZYR188	Zhejing 59	Japonica	7.55	2.92	2.22	25
163	ZYR189	Songjing22	Japonica	8.95	2.62	2.01	26
164	ZYR190	Songjing19	Japonica	9.03	2.8	2.12	28
165	ZYR191	Songjing3	Japonica	6.77	3.13	2.29	24
166	ZYR192	Shennong15256	Japonica	7.6	3.06	2.24	26
167	ZYR193	Jijing511	Japonica	7.02	2.78	2.12	22
168	ZYR194	Songjing9	Japonica	7.85	2.84	2.13	24
169	ZYR195	Jijing809	Japonica	6.97	2.91	2.24	23
170	ZYR196	Suijing18	Japonica	7.9	2.77	2.1	26
171	ZYR197	Longjing31	Japonica	7.02	3.12	2.31	25
172	ZYR198	Longze16	Japonica	9.1	2.55	2.11	26
173	ZYR199	Liaojing401	Japonica	7.58	2.81	2.14	24
174	ZYR200	Longdao18	Japonica	7.99	2.75	2.05	25
175	ZYR201	Longjing21	Japonica	7.42	3	2.21	27
176	ZYR202	Ji14-115	Japonica	7.24	2.93	2.13	24
177	ZYR203	Yueguang	Japonica	7.09	3.24	2.32	27
178	ZYR204	Fengjin	Japonica	7.31	3.25	2.3	27
179	ZYR205	Pinyi	Japonica	7.32	2.76	1.98	25
180	ZYR206	Zhuangjing3	Japonica	7.21	2.92	2.03	22
181	ZYR207	Yunlangxiang	Japonica	6.56	2.95	2.13	20
182	ZYR208	Qiutianxiaoding	Japonica	7.22	3.03	2.22	24
183	ZYR209	Daohuaxiang2	Japonica	8.76	2.59	2.1	25
184	ZYR214	9311	Indica	9.8	2.56	2.19	29
185	ZYR215	R1573	Indica	9.99	3.72	2.86	28
186	ZYR216	Xiaomai dao	Japonica	6.01	3.77	2.47	22
187	ZYR217	Gaoliang dao	Japonica	6.68	3.21	2.17	21
188	ZYR218	3338	Japonica	7.79	3.17	2.32	29
189	ZYR219	Suken 118	Japonica	7.79	3.13	2.25	29
190	ZYR220	Wanjingnuo	Japonica	8.25	3.23	2.48	35
191	ZYR221	14275	Japonica	7.46	3.05	2.3	28
192	ZYR222	Heilongjiang	Japonica	8.24	2.68	2.04	24
193	ZYR223	Zhonghua 11	Japonica	7.85	2.95	2.03	27
194	ZYR224	CR66	Indica	9.34	2.35	1.93	24
195	ZYR225	9311K	Indica	9.74	2.46	2.17	29
196	ZYR226	R668	Indica	9.32	2.42	2.05	26
197	ZYR227	Nipponbare	Japonica	7.4	3.27	2.14	25
198	ZYR228	Yandao 8	Japonica	7.16	3.1	2.34	24
199	ZYR229	Wuxiangyu 9	Japonica	6.91	3.13	2.26	23
200	ZYR230	Lianjing 63	Japonica	7.73	3.11	2.28	3
201	ZYR231	Dongjing	Japonica	7.28	3.11	2.38	26
202	ZYR232	Hwaying	Japonica	7.3	3.09	2.27	24
203	ZYR233	9522	Japonica	7.25	3.2	2.4	27
204	ZYR235	Zhenshan 97	Indica	8.54	3.32	2.45	35
Table S1：The different 204 rice germplasms and phenotype data about grain shape and weight.
